# Supplementary material for: Digital economy drives regional industrial structure upgrading: Empirical evidence from China’s comprehensive big data pilot zone policy
Source: PLoS One. 2023 Dec 8;18(12):e0295609. doi: 10.1371/journal.pone.0295609 (PMC10707681; doi:10.1371/journal.pone.0295609)
Supplement: S2 File — (DO) [file pone.0295609.s002.do]

*Digital economy drives regional industrial structure upgrading: Empirical evidence from China's comprehensive big data pilot zone policy

*-Caihong Yang


*1-data processing	
    use "The data of variables.dta", clear  
	
    xtset prov1 year 
	describe 
	gen treat=0
	replace treat=1 if prov=="GZ"
    replace treat=1 if prov=="BJ" 
	replace treat=1 if prov=="SH"
	replace treat=1 if prov=="TJ"
	replace treat=1 if prov=="HEB"
	replace treat=1 if prov=="GD"
	replace treat=1 if prov=="HEN"
	replace treat=1 if prov=="CQ"
	replace treat=1 if prov=="LN"
	replace treat=1 if prov=="NM" 
	
    gen post = 0
    replace post = 1 if year >= 2016
	
	gen did = treat * post	
    global x "lnpergdp scitech gover edulevel totalpo"	
 
*2-Statistical description of variables
 *-full sample
   sum2docx upgrade lnpergdp scitech gover edulevel totalpo using table1.docx, replace stats(N mean(%7.4f)  sd(%7.4f) min(%7.4f) max(%7.4f))  title("Table1.Descriptive Statistics") 
 *-experimental group
   sum2docx upgrade lnpergdp scitech gover edulevel totalpo if treat==1 using table1.1.docx, replace stats(N mean(%7.4f)  sd(%7.4f) min(%7.4f) max(%7.4f))  title("Table1.1.Descriptive Statistics")  
 *-control group
   sum2docx upgrade lnpergdp scitech gover edulevel totalpo if treat==0 using table1.2.docx, replace stats(N mean(%7.4f)  sd(%7.4f) min(%7.4f) max(%7.4f))  title("Table1.2.Descriptive Statistics")		
	
*3-Empirical analysis of DID based on full sample	
  xtset prov1 year 
  xtreg upgrade did, fe robust 
   	    est store m0
  xtreg upgrade did $x , fe robust 
   	    est store m1  	
	
  local m "m0 m1"
	  esttab `m', mtitle(`m') nogap			
		 
*4-Empirical analysis based on PSM-DID	
  xtset prov1 year 
	set seed 1000
	gen tmp = runiform()
	sort tmp
	
	psmatch2 treat $x , outcome(upgrade) n(3) ate ties logit common quietly   
	asdoc pstest $x ,both graph	
    psgraph   	

  gen     weight  = _weight * 3
  replace weight  = 1 if treat == 1 & _weight != .
  keep if weight != .
  expand  weight
  
  xtreg upgrade did , fe robust 
   	    est store m2
  xtreg upgrade did $x , fe robust
   	    est store m3  
 
    local m "m0 m1 m2 m3"
	  esttab `m', mtitle(`m') nogap	
	local mlist_2 "m0 m1 m2 m3"
	
   reg2docx `mlist_2' using Table2.docx, b(%6.4f) t(%6.4f)        ///
         scalars(N r2_a(%6.4f) N N_g) replace                           /// 
		 star(* 0.1 ** 0.05 *** 0.01)  drop()   ///
         mtitles("upgrade" "upgrade*" "upgrade" "upgrade*" )           ///
         title("Table2.Full sample DID and matched PSM-DID results")	
		 
*5-Robustness test   
*-5.1 Time placebo test-fictional policy time
 
    gen d2012 = 0
    replace d2012 = 1 if year >= 2012	
	gen did2012 = treat * d2012
  xtreg upgrade did2012 $x , fe robust 
   	    est store m5  	 	
		
    gen d2013 = 0
    replace d2013 = 1 if year >= 2013	
	gen did2013 = treat * d2013
  xtreg upgrade did2013 $x , fe robust 
   	    est store m6  	 		
	
	local m "m5 m6"
	  esttab `m', mtitle(`m') nogap	
	
		 
*-5.2. Cross-sectional placebo test : fictional experimental group
*-Replace the experimental group with：SD、GX、SC、XJ、NX、HL、GS、HN、HB、FJ
    use "The data of variables.dta", clear 
  	
    xtset prov1 year 
	describe 
	gen treat=0
	replace treat=1 if prov=="SD"
    replace treat=1 if prov=="GX" 
	replace treat=1 if prov=="SC"
	replace treat=1 if prov=="XJ"
	replace treat=1 if prov=="NX"
	replace treat=1 if prov=="ZJ"
	replace treat=1 if prov=="GS"
	replace treat=1 if prov=="HN"
	replace treat=1 if prov=="HB"
	replace treat=1 if prov=="FJ" 
	
    gen post = 0
    replace post = 1 if year >= 2016
	
	gen did = treat * post
    global x "lnpergdp scitech gover edulevel totalpo"	

*-Before matching 	
  xtreg upgrade did $x , fe robust 
   	    est store m7  	 

*-After matching	
  xtset prov1 year 
	set seed 1000
	gen tmp = runiform()
	sort tmp
	
	psmatch2 treat $x , outcome(upgrade) n(3) ate ties logit common quietly   
	asdoc pstest $x ,both graph
    psgraph   	

  gen     weight  = _weight * 3
  replace weight  = 1 if treat == 1 & _weight != .
  keep if weight != .
  expand  weight

  xtreg upgrade did $x , fe robust 
   	    est store m8  	 		

  local m "m7 m8"
	  esttab `m', mtitle(`m') nogap	
      
    local mlist_2 "m5 m6 m7 m8"
   reg2docx `mlist_2' using Table3.docx, b(%6.4f) t(%6.4f)        ///
         scalars(N r2_a(%6.4f) N N_g) replace                           /// 
		 star(* 0.1 ** 0.05 *** 0.01)  drop()   ///
         mtitles("upgrade（2012）" "upgrade（2013）" "upgrade" "upgrade*" )           ///
         title("Table3.Placebo test results")				 

*-5.3. Replace the explained variable  

    use "The data of variables.dta", clear 
	
    xtset prov1 year 
	describe 
	gen treat=0
	replace treat=1 if prov=="GZ"
    replace treat=1 if prov=="BJ" 
	replace treat=1 if prov=="SH"
	replace treat=1 if prov=="TJ"
	replace treat=1 if prov=="HEB"
	replace treat=1 if prov=="GD"
	replace treat=1 if prov=="HEN"
	replace treat=1 if prov=="CQ"
	replace treat=1 if prov=="LN"
	replace treat=1 if prov=="NM" 
	
    gen post = 0
    replace post = 1 if year >= 2016
	
	gen did = treat * post
	
    global x "lnpergdp scitech gover edulevel totalpo"	

	psmatch2 treat $x , outcome(upgrade) n(3) ate ties logit common quietly   
	asdoc pstest $x ,both graph
    psgraph   	

  gen     weight  = _weight * 3
  replace weight  = 1 if treat == 1 & _weight != .
  keep if weight != .
  expand  weight

  xtreg service did , fe robust 
   	    est store m9  	
  xtreg service did $x , fe robust 
   	    est store m10  	 	
  xtreg cyjg did, fe robust 
   	    est store m90  
  xtreg cyjg did $x , fe robust 
   	    est store m100 		
  local m "m9 m10 m90 m100"
	  esttab `m', mtitle(`m') nogap		
		
    local mlist_2 "m9 m10 m90 m100"
   reg2docx `mlist_2' using Table4.docx, b(%6.4f) t(%6.4f)        ///
         scalars(N r2_a(%6.4f) N N_g) replace                           /// 
		 star(* 0.1 ** 0.05 *** 0.01)  drop()   ///
         mtitles("service" "service*""cyjg" "cyjg*" )           ///
         title("Table4.Replacement of dependent variable test results")		

	  
*-6 Further discussion
*-6.1 Examination of mechanism of action
*-6.1.1 Technological innovation effect
    use "The data of variables.dta", clear 
 	
    xtset prov1 year 
	describe 
	gen treat=0
	replace treat=1 if prov=="GZ"
    replace treat=1 if prov=="BJ" 
	replace treat=1 if prov=="SH"
	replace treat=1 if prov=="TJ"
	replace treat=1 if prov=="HEB"
	replace treat=1 if prov=="GD"
	replace treat=1 if prov=="HEN"
	replace treat=1 if prov=="CQ"
	replace treat=1 if prov=="LN"
	replace treat=1 if prov=="NM" 
	
    gen post = 0
    replace post = 1 if year >= 2016
	
	gen did = treat * post
	
    global x "lnpergdp scitech gover edulevel totalpo"	

	psmatch2 treat $x , outcome(upgrade) n(3) ate ties logit common quietly   
	asdoc pstest $x ,both graph
    psgraph   	

  gen     weight  = _weight * 3
  replace weight  = 1 if treat == 1 & _weight != .
  keep if weight != .
  expand  weight
  xtreg upgrade did $x , fe  
   	    est store m01
  xtreg lntotalapp did $x , fe 
   	    est store m02		
  xtreg upgrade did lntotalapp $x , fe 
        est store m03			

local m "m01 m02 m03"
	  esttab `m', mtitle(`m') nogap				  
	
	  
  *-6.1.2 Financial deepening effect	
  xtreg find did $x , fe 
   	    est store m04				
  xtreg upgrade did find $x , fe  
   	    est store m05			
		
   local m "m01 m04 m05"
	  esttab `m', mtitle(`m') nogap		
	  
    local mlist_2 "m01 m02 m03 m04 m05"
   reg2docx `mlist_2' using Table5.docx, b(%6.4f) t(%6.4f)        ///
         scalars(N r2_a(%6.4f) N N_g) replace                           /// 
		 star(* 0.1 ** 0.05 *** 0.01)  drop()   ///
         mtitles("upgrade" "lntotalapp" "lntotalapp+upgrade""find" "find+upgrade")           ///
         title("Table5.Mechanism test")    

	  
*6.2 Heterogeneity analysis
*-6.2.1 Level of economic development  
gen deve=1 if pergdp<Chpergdp    
replace deve=2 if pergdp>=Chpergdp 

xtreg upgrade did $x if deve==1,fe    
est store m11
xtreg upgrade did $x if deve==2,fe   
est store m12

local m "m11 m12"
	  esttab `m', mtitle(`m') nogap		
    
	  
*-6.2.2 City size 

gen scale=1 if prov1==24 |prov1==2 |prov1==3 |prov1==5 |prov1==22 |prov1==27  /*megacity*/
replace scale=2 if prov1==9 |prov1==25 |prov1==30 |prov1==16 |prov1==18 |prov1==23 |prov1==14 |prov1==13 |prov1==11 |prov1==29  /*megalopolis*/
replace scale=3 if prov1==7 |prov1==10 |prov1==26 |prov1==8 |prov1==1 |prov1==28 |prov1==4 |prov1==15 |prov1==17 |prov1==6 |prov1==19 |prov1==12 |prov1==21 |prov1==20  /*large city*/

xtreg upgrade did $x if scale==1,fe
est store m13
xtreg upgrade did $x if scale==2,fe
est store m14
xtreg upgrade did $x if scale==3,fe 
est store m15

local m "m11 m12 m13 m14 m15"
	  esttab `m', mtitle(`m') nogap		

    local mlist_2 "m11 m12 m13 m14 m15"
   reg2docx `mlist_2' using Table6.docx, b(%6.4f) t(%6.4f)        ///
         scalars(N r2_a(%6.4f) N N_g) replace                           /// 
		 star(* 0.1 ** 0.05 *** 0.01)  drop()   ///
         mtitles("upgrade" "upgrade" "upgrade""upgrade" "upgrade")           ///
         title("Table6.Heterogeneity analysis(1):Economic development and city size")  
	  
	  
*-6.2.3 Eastern, central，and western regions			

gen area=1 if prov1==2 |prov1==27 |prov1==10 |prov1==24 |prov1==16 |prov1==30 |prov1==4 |prov1==23 |prov1==5 |prov1==12  |prov1==18 /*Eastern*/
replace area=2 if prov1==26 |prov1==1 |prov1==17 |prov1==11 |prov1==9 |prov1==14 |prov1==15 |prov1==13       /*central*/
replace area=3 if prov1==19 |prov1==7 |prov1==3 |prov1==22 |prov1==8 |prov1==29 |prov1==25 |prov1==6 |prov1==21 |prov1==20 |prov1==28     /*western*/

xtreg upgrade did $x if area==1,fe
est store m16
xtreg upgrade did $x if area==2,fe
est store m17
xtreg upgrade did $x if area==3,fe 
est store m18

    local m "m16 m17 m18"
	  esttab `m', mtitle(`m') nogap		
 
*-6.2.4-Level of industrialization
tabstat indstr, stat(max min mean p25 p50 p75) //the median of industrialization level is 0.4574

gen indle=1 if indstr<0.4574    /*low-industrialized areas*/
replace indle=2 if indstr>=0.4574  /*high-industrialized areas*/

xtreg upgrade did $x if indle==1,fe 
est store m19
xtreg upgrade did $x if indle==2,fe 
est store m20

local m "m19 m20"
	  esttab `m', mtitle(`m') nogap		

    local mlist_2 "m16 m17 m18 m19 m20"
   reg2docx `mlist_2' using Table7.docx, b(%6.4f) t(%6.4f)        ///
         scalars(N r2_a(%6.4f) N N_g) replace                           /// 
		 star(* 0.1 ** 0.05 *** 0.01)  drop()   ///
         mtitles("upgrade" "upgrade" "upgrade""upgrade" "upgrade")           ///
         title("Table7.Heterogeneity analysis(2):East, Central, and West Regions and Industrialization Level")  
	  
	
